# Supplementary material for: MRPL3 is identified as a prognostic biomarker and therapeutic target in lung adenocarcinoma via a lactylation-disulfidptosis gene signature model and experimental validation
Source: Front Immunol. 2026 May 19;17:1772955. doi: 10.3389/fimmu.2026.1772955 (PMC13226520; doi:10.3389/fimmu.2026.1772955)
Supplement: Supplementary file 2 [file Table1.xlsx]

## Sheet: disulfidptosis-related genes
symbol
TARDBP
TDP43
CHD4
HNRNPU
ATXN10
GTF2I
SART3
CAPZB
ARMC6
CHCHD3
NLN
HNRNPH1
HNRNPH2
HNRNPH3
MRPS17
ANP32E
PCBP1
PCBP2
PCBP3
PDLIM1
PRC1
ACTN1
ACTN2
ACTN3
ACTN4
FLNB
FLNC
IPO7
RNH1
FLNA
RPA1
PML
MYH9
MYH13
MYH10
MYH11
MYH14
MYH1
MYH2
MYH6
MYH4
MYH8
MYH7B
MYH7
MYH3
IQGAP1
HNRNPA3
HNRNPM
RRP1
MYL6
MYL6B
ACTB
DSTN
PRDX1
DHX9
NSUN2
SQSTM1
BOP1
SAFB2
SAFB
TRIP6
DBN1
INF2
SPG20
IPO4
UBASH3B
GCN1L1
RUFY1
TNKS1BP1
AAAS
FANCI
SMPD4
STRAP
TLN1
TLN2
SAMM50
CD2AP
ZHX2
NCKAP1
RPN1
SLC3A2
SLC7A11
GYS1
NDUFS1
OXSM
LRPPRC
NDUFA11
NUBPL
NDUFS2
CNOT1
NDUFC1
EPAS1
PPM1F
NDUFA10
ME1
NDUFB6
EBLN2
SCO2
NDUFB11
ARNT
NIPBL
ATG5
NDUFB10
PPIH
LGALS13
GLUD1
SLC7A11
SLC3A2
RPN1
NCKAP1
WAVE-2
CYFIP1
ABI2
HSPC300
RAC1
UTS2B
TM2D2
CAPSL
TNN
UBAC1
FABP12
GTF2E2
EML6
GP9
TCF20
NOB1
TMED4
TRIM47
GNG12
C15orf60
CYLC2
CCDC158
FAM166A
C12orf61
DYNC1H1
FAM210A
PAPSS1
SNX12
C20orf202
MICU2
LSM5
PF4
ZNF506
RD3L
HOXB13
LAX1
MED16
STAT3
PDZK1
LYPD4
CES3
AMACR
PDAP1
CCM2
PEX5L
IDH2
RNF32
CDC25B
CTIF
TEAD2
PROX1
SRSF6
SLC6A1
ZFP30
ZDHHC23
EID1
F7
CST7
SPATA21
ZNF280A
GTF2F1
CEPT1
RTF1
CNIH4
IFI44
IL2
RNF14
PRRG1
ASB6
RPL36A
INHBC
RRP1
RAVER1
PCLO
KRT72
UCHL1
DIS3L
ZNF182
ZBTB8A
KIAA1551
CHD1L
MSX1
FOXP4
WNT9A
MYRIP
KIF18A
CDK18
SLC46A3
TLE4
HEXB
COG5
NRBP1
FAM89B
TNC
BTG2
TCF4
SCAMP4
STAM2
CCDC61
ZNF259
GBAS
KIAA1731
MAP2
YPEL1
WDR87
SLC25A38
NXT1
GABPB2
OSCP1
RFC2
MRPL4
DAZAP1
R3HCC1L
C12orf66
PELI2
CYB561D1
LEFTY1
PRKG2
RBMX2
TMEM168
WDR7
CYHR1
KIAA0232
PIGK
TMPRSS4
URB2
ACADVL
PKD2
UQCRB
NGLY1
CISD1
NAPB
CCL7
COL4A3BP
LRRK1
GEMIN2
GRN
SAT2
LRRC7
GDPD1
CYB5B
OR10AD1
ANTXR2
HNRNPR
AFAP1
EIF6
TAS2R41
MYPN
HIST1H4A
VBP1
TTLL2
CENPL
CCDC70
TNMD
EBP
LYPD3
GGA3
ASB9
NOP16
TXNDC9
PEX16
UBAC2
HCN1
ASB10
ST6GALNAC3
FAM124A
ZMAT1
ERVV-2
OBP2A
TOMM22
ZNF446
ANTXR1
B4GALT3
DCAF13
JUN
ACTR1A
ANKHD1-EIF4EBP3
ELMO3
TCTN3
APEX2
ABCC12
SPCS2
TMEM177
FOSB
LACC1
LMOD1
ZNF221
SLC35E3
ZNF543
CBY3
CHRNA5
M6PR
FANCG
TRIB1
SLC8A3
SLFN14
SECISBP2L
NECAB2
ATP6AP1
BACH2
PRKAG2
RPS11
MAP1LC3B
NSMF
TIMM17B
DDX52
BAI3
KLHL28
SLC7A6OS
POMZP3
PRMT3
DHODH
CEP85L
C12orf68
SLC39A5
NOL8
ADAM22
SLC52A2
ZNF280D
HIST1H3E
PRKCSH
PFDN2
ENGASE
RANBP3
ZNF812
DIS3L2
TRPT1
PGRMC2
CDYL
OR8B12
KLHL10
SS18
SLC17A3
H3F3B
HACL1
ATP7B
PKIB
SUPT16H
LAMTOR1
CYLC1
ARL3
FBXW12
CCDC108
ITPA
TOMM6
CCDC149
TADA2A
GDPD3
NPTN
FBXW11
TMEM101
SDE2
IL1RAP
CENPH
ZNF296
SLC1A6
NPC1
PROL1
LTB
ALDH3A2
HEXDC
SIAE
SEMA3D
RNPS1
NEK11
CASP14
C16orf96
TNFAIP2
LIPH
MSH6
SIRT7
MGAT2
FAM126A
XPOT
HIST1H3A
KCTD19
EXOC7
IFNA7
SGCD
LRBA
AP3B1
FAM86B1
DDIT4
KLHL11
HNRNPA1
DPP7
PTGES3L-AARSD1
OR1G1
PRKACA
FBXW5
PHGDH
CER1
UBR4
APBA1
WFDC1
LRRC10
PLD2
LMO7
CCT6A
EFCAB7
ZNF639
HIST1H2BB
LSM4
CPZ
SPINT3
KRT73
GPR61
APRT
POLR1D
SAP30BP
ATP6V0A2
PSMB4
CXCL13
USP19
OR1N2
MEGF8
FAM163B
ANO8
NOP10
BANF2
PFKFB3
SPO11
OLFM1
HIST4H4
SCN11A
RUVBL2
ZNF691
RP11-93B14.6
PDCD6
GPX4
DDX5
THSD7B
FNDC3B
UBE2D2
CDC23
ARHGAP31
CCDC37
SLC25A23
CDKN2AIP
ADD1
BHMT2
TOX4
TMC4
B2M
ZNF20
PLD3
EIF3F
TM2D3
ACACB
CMAS
VPS35
HRASLS
PSMA6
CALB1
CFDP1
ISG20
SNX10
SLCO1C1
MROH2B
MED25
GAPT
SCN2B
CEP192
HIST1H3B
UGDH
MC4R
UBL4B
WDFY1
JUP
PDE5A
AGXT2
FAM186A
TMEM97
ZNF547
NUTF2
KRTAP20-3
ACAP2
FMO3
EVI2B
KRT83
MBOAT2
RGAG4
TXNRD1
C6orf203
DEFB119
NRROS
ARC
LONRF1
MTMR2
SERPINE2
IPO9
RPRD1A
KIF7
LIX1
ELTD1
C9orf72
POU4F1
AKIRIN1
WDR44
CPM
C12orf75
RABL3
SCGB3A2
HOXA2
ZCCHC14
SKA1
MSH3
CCT5
CCNC
ZNF484
NCKAP1
RPN1
SLC3A2
SLC7A11
GYS1
NDUFS1
OXSM
LRPPRC
NDUFA11
NUBPL
NDUFS2
CNOT1
NDUFC1
EPAS1
PPM1F
NDUFA10
ME1
NDUFB6
EBLN2
SCO2
NDUFB11
ARNT
NIPBL
ATG5
NDUFB10
PPIH
LGALS13
GLUD1
STAG3
PPY
NLGN3
THOC3
MAGEB17
NDUFA2
MRRF
ZNF132
NODAL
MYO6
MEAF6
SYT10
RTN4IP1
KIFC1
ANO7
GBE1
CYP11B2
IVD
GTPBP8
KIF26B
DIAPH1
AHSA1
MESDC1
CHMP1B
GSTO1
PM20D1
STEAP4
ZMIZ1
SNX16
PCNXL2
MTIF2
ZBTB34
P2RX6
MRPL14
ALKBH3
C11orf42
PTGES
WDR16
ERH
SSTR4
CLPB
RAB7L1
ITPK1
IRF9
VEGFA
SLAMF6
SIGLEC10
SCN8A
PAXIP1
PLBD2
IGSF5
MIEF1
EPB41
HBB
ZNF485
DPH2
HOXD4
ITGA3
NHLH2
TMEM35
HES5
CHADL
WAS
LOXL2
SLC25A12
NDUFV2
FAM179A
MAFG
LETM2
VWA5B1
SMAD3
C16orf72
ZDHHC21
ZNF391
APLP2
TMEM180
LacZ
ADH4
SIK3
ZDHHC12
C9orf9
NPTX2
NDUFAF4
DIMT1
NDUFAF6
STAB2
CAPN5
SLC25A26
TMEM59
ATXN10
C17orf105
SECTM1
JAKMIP3
ACTL9
SMIM15
PPP1R3B
KCNH2
AGTRAP
RSPH1
PAGR1
GPR34
C1QBP
CDH19
CLDN17
COQ6
CAPZB
TPO
ARMCX1
ZNF311
FCN1
MRPS12
PLAA
RBP5
PDGFRA
SUMO3
FAM120C
TMEM160
DHRS2
RBM4
ATP5J
TSFM
VPS13C
PDCD6IP
IFNAR1
OR51E2
PTDSS2
YBEY
PLD1
CSF1
RIC8A
POLR3G
ATP13A2
CHD8
SUN3
GRIA4
SV2A
NUMA1
SHISA5
ACAD9
ALPPL2
PRPF38A
SNAP25
OR5B21
SIX6
TRIT1
C9orf64
PCDHGA2
MOGAT1
SORCS1
NDUFA1
APLF
NFE2
ACY1
OCSTAMP
CHDH
TINAG
PCDHGA6
CDK13
PKD1L1
MAGEB16
RPS25
SLC25A18
IL17RC
RNF208
IFNAR2
CCDC134
BPHL
DMRT1
TMIE
MDGA1
EARS2
OTOGL
TTBK2
NDUFA6
CHST12
MRPS21
ATP5SL
TXN2
MLLT3
CCDC77
OR6C6
RNF223
CCDC53
DHX29
CD14
RCL1
XYLB
ATP5I
CEP350
DOK6
SYT8
VTA1
TYK2
BTBD19
OSR1
VPS37A
CDCP1
MECR
SHKBP1
MTO1
DIABLO
OR10A4
PXDNL
AMZ1
UTP14A
SERBP1
KRTCAP3
FAM63B
OTOG
SYNJ1
STRC
BMPER
AADAT
H1FOO
NDUFB9
FH
ZNF416
DPH6
WBSCR27
TMEM261
STARD6
CPOX
FRMPD1
RWDD1
PLXNA4
ZNF700
ZNF780B
ADRA1D
MATR3
ZNF844
STX12
ABCD1
SSR3
POLQ
IP6K1
TRAF3
MED8
PPP1R7
OR4A15
BST2
OR1J1
TRIML1
RASSF7
SCN4A
NFKBIE
ARIH2
GDF7
CPT2
CCDC152
RNF20
PHKG2
SLC29A4
TIMM13
CADM3
KIF4A
LRRC49
SF3B4
IFT74
C14orf159
CAP2
TFAP2E
AKAP9
TAF3
UPK3B
COX10
GUF1
SLC28A1
PRKRIP1
AIM2
CDC26
KCNJ14
PRR14
PPP1R2
C12orf44
C17orf64
HPCA
PEBP4
CCDC155
GPAM
MCAT
IFIT2
BECN1
LHB
DONSON
TFPI
SPIB
NMRK1
DLK1
ALOX12
OAS1
DNMBP
ASCL4
MST4
AMPH
SRA1
BMP1
TFB2M
RAB6B
FBXO11
OR3A1
CT47B1
CYTH4
MYOCD
VANGL1
AASDHPPT
MYLK2
ENTPD5
FAM154B
KRTAP19-8
C1orf43
DNAH2
PPP1R3D
MYBPC3
WDR76
PRRT1
WFIKKN1
MIA2
C14orf80
NR3C1
CHRNB3
NDRG1
SMIM6
USP22
MEMO1
MRPS2
TMPO
CLOCK
C15orf52
BCAS1
OPRK1
AURKAIP1
HSF2BP
CNPY3
ADHFE1
ANKRD63
CNNM1
MAPK14
C11orf52
GRIK5
NKIRAS1
PPP1R8
QDPR
FAM193A
NOVA2
ZNF174
NUDT9
FCRLB
SERPINC1
CLHC1
CALCA
SCG5
SLTM
IQCF2
STX7
FBXO45
C1orf109
FGF7
URM1
SLITRK2
FANCB
CCDC172
MINK1
DOHH
ZBTB5
XPO5
MMD
GBA
GYG1
GJA10
MAK16
KEAP1
IL19
ZNF827
TMEM222

## Sheet: lactylation-related genes
symbol
ACAT2
ACIN1
ADAR
ADNP
AHNAK
ALB
ALDH1A1
ALDOA
ALDOB
ALYREF
ARGLU1
ARID1A
ARID3A
ARID3B
ARPP19
BCLAF1
BOLA2
BRD4
BTF3
BZW1
BZW2
C19ORF53
CACYBP
CALD1
CALM1
CALML5
CALR
CBR1
CBX3
CBX5
CCNA2
CCT5
CD2BP2
CDC5L
CDV3
CDV3
CDYL
CEBPZ
CFDP1
CHD4
CHERP
CNN2
CNN3
COPS4
CRABP2
CSRP1
CSRP2
CWC15
DDX17
DDX18
DDX21
DDX39A
DDX39B
DDX3X
DDX41
DDX42
DDX46
DDX5
DECR1
DFFA
DHRS7
DHX16
DHX9
EAF1
ECHDC1
EDF1
EEF1A1
EEF1G
EEF2
EHMT2
EIF3D
EIF3J
EIF4G1
EIF4G2
EIF4H
EMG1
ENO1
ENSA
FABP5
FAM50A
FKBP3
FLYWCH2
FUBP1
G6PD
GAPDH
GATAD2A
GATAD2B
GFAP
GIGYF2
GTF2F1
GTF2I
H1-2
H1-3
H1-5
H2AFV
H2AFZ
H2AJ
H2AX
H2AZ1
H2AZ2
H2BC13
H2BC14
H2BC18
H2BC5
H2BU1
H3-3A
H3C1
H3C15
H4C1
HCFC1
HDAC1
HDAC2
HDGF
HDGFL2
HEXIM1
HIST1H1C
HIST1H2BB
HIST1H2BD
HIST1H2BH
HIST1H2BK
HIST1H2BL
HIST1H2BN
HIST1H2BO
HIST1H3A
HIST1H4A
HIST2H2BE
HIST2H2BF
HISTIH2BH
HLTF
HMGA1
HMGB1
HMGN1
HMGN2
HMGN3
HMGN4
HNRNPA1
HNRNPC
HNRNPD
HNRNPF
HNRNPH1
HNRNPK
HNRNPL
HNRNPM
HNRNPU
HSDL2
HSPE1
IARS2
IFI16
IK
IKZF1
ILF2
ILF3
IRF2BP2
JMJD1C
JPT1
JPT2
KHDRBS1
KHSRP
KIF2C
KRT1
KRT10
LAP3
LCP1
LDHB
LEMD3
LGALS1
LRPPRC
LSP1
MAGOH
MAGOHB
MAP2K4
MAPRE1
MBD2
MBP
MDC1
MKI67
MNDA
MPHOSPH6
MSN
MTA1
MTA2
MYH13
NCDN
NCL
NEFL
NHLRC2
NOC3L
NOLC1
NONO
NOP2
NPM1
NSUN2
NUCKS1
NUDT21
NUDT5
NUP133
NUP50
PABPC1
PABPN1
PAK2
PARP1
PCBP1
PCBP2
PCMT1
PCNP
PDAP1
PDLIM1
PES1
PFKM
PFKP
PFN1
PGK1
PHC3
PHF6
PKM2
POLDIP3
PPIA
PPIL4
PPM1G
PPP1CB
PPP1CC
PPP1R2B
PRAM1
PRCC
PRDX1
PRKDC
PRPF6
PSMA7
PSMC1
PSME3IP1
PTBP1
PTMA
RACGAP1
RALYL
RAN
RANBP2
RB1
RBM10
RBM14
RBM17
RBM25
RBM39
RBMX
RCC2
RECQL
RFC1
RFC4
RIMS1
RPA1
RPL13
RPL14
RPL22
RPL24
RPL29
RPL5
RPS11
RPS23
RPS27A
RRP1B
RSL1D1
S100A11
S100A4
S100A6
SAFB
SARNP
SATB1
SET
SF3A1
SF3B1
SFPQ
SFPQ
SH3GL1
SMAP
SMARCA5
SMARCC1
SMARCC2
SMC3
SNRPA1
SOD1
SPR
SPR14
SRP14
SRRM1
SRRM2
SSB
STMN1
SUB1
SUMO2
TCOF1
TERF2
THOC2
THRAP3
THUMPD1
TKT
TMA7
TMPO
TMSB4X
TOP2B
TP53
TPM4
TPR
TRIM28
TRIR
TSSC4
U2AF2
U2SURP
UBE2E1
UBE2M
UPF1
VARS
VIM
WAS
WBP11
WDR33
WIZ
XPO5
XRCC4
YLPM1
ZC3H18
ZC3H4
ZMYM3
ZNF207
ZNF280C
ZNF706
ZNFX1
ZRANB2
ZYX
HDAC3
SIRT1
SIRT2
SIRT3
EP300
SAA3
CXCL3
SERPINB2
ARG1
GIPR
HP
WFDC21
SUSD2
IL1B
ADORA2A
PPBP
CP
RTN4R
IGFBP7
URAH
CCL22
HSD11B1
SERPINE1
RNASE10
MARCO
CSF3
IL12B
MREG
CCR7
BST1
HSPB1
GPR18
IFNB1
ITGB8
TREM3
IL1R1
IFITM1
MMP9
PLA1A
F10
CAMKK1
ANTXR1
ARG2
CEACAM18
CAV1
SLAMF1
VGF
LY75
DNAH2
FOSL1
WFDC18
ACPP
HTRA1
EHD2
MAFF
HBEGF
DIO2
AMBP
ACP5
LOC100038947
GLRX
PTPRM
RGCC
TGM1
ADM
SOD2
CEBPB
BCAR1
TRAF1
HAS1
BZRAP1
IL27
TUBB3
9130230L23RIK
SOX5
SLC6A12
MSANTD3
SIRPB1A
TMEFF1
TMEM119
A330074K22RIK
SPSB4
OVOL1
TPPP3
MS4A4A
IGFBP6
GPRC5B
SYNPO
FGR
SPSB1
RND1
EPHA2
PLK3
NRG4
GSTT1
JAM2
ARHGEF37
MMP10
FSCN1
ADGB
DMWD
E230025N22RIK
RUNX3
CLMP
FABP4
RBPMS
S100A8
MS4A6D
DACH1
FCRLB
LANCL3
GPR68
TSPO
ENO2
PIM1
EGLN3
TMEM38B
ITGAL
TNFRSF12A
MMP8
TREM1
SPACA6
RGS16
PTPRN
GPC1
PFN2
ADORA3
VCAM1
MAP6
VNN3
IL1RL2
INSL6
SELP
RIMS3
DENND3
P2RY2
AGPAT9
ELOVL7
SERF1
FLRT2
H2-T23
SLC11A2
SDC1
ABCA8B
ARHGEF19
BVHT
PID1
TMEM202
GEM
SAMSN1
LAYN
CYBB
RAB33A
WNT6
DRAM1
NXN
GSAP
PSMA6
GM8909
CACNA1D
CD300LF
ZFP36
TUBB4A
AOAH
OLFML2B
OLR1
OIT3
1700003E16RIK
IL4RA
GMPPB
CSF2
ZFP503
INCA1
ADAMTSL4
NEAT1
PPA1
BATF3
NOL3
4930455G09RIK
DST
GSTM2
DUSP8
ZFP821
ACVRL1
HDC
LILR4B
ATF3
UBXN11
TSPAN3
PLPPR2
IL21R
SLAMF9
NAT14
CHCHD10
PRAF2
SLC13A3
PRSS36
HDHD3
GM561
DEB1
FHAD1
COL27A1
HTRA4
CAR5B
EDEM2
SLC7A8
SNRNP27
APLP1
MT2
ACTA2
CELSR3
RHOC
ADAMTS4
AIFM2
DLL1
CYFIP1
PDIA5
TMEM50B
GNG4
GADD45B
PABPC1L
PSMB8
GSTP1
TTC26
TGDS
IL18
SLC25A35
DAGLA
OLFM1
FIGNL2
KDM6B
RFFL
CASP12
TAL2
CREB5
ERCC8
LYZ1
IL2RA
SSR2
SDHB
FZD1
PSMB3
TNFSF15
PIRA1
SCNN1A
MAGEE1
SCIMP
PORCN
PYCR1
PITPNM1
MSRB1
IDNK
TMEM160
DDT
CACNG8
ALKBH7
LEFTY1
A930006K02RIK
TREML4
STARD10
3110043O21RIK
MPV17L2
MS4A6C
HSD17B14
TMEM110
CDCP1
OAS1C
MYLPF
MAPKBP1
ZDHHC2
MAPRE3
IGSF8
M6PR
TXN1
PSMB7
FAM221B
NKAIN1
GSTA3
MORN4
SCARF1
MMP28
GBA
ATP5D
MRPL35
EGFR
XKR8
GTF2F2
TIGAR
SYN1
LGALS3BP
CFAP45
NDUFAF6
ANXA6
ARMCX6
COX19
FKBPL
BC022687
CACNB3
PRPF40B
RABGGTA
KDM5B
SEMA4A
VILL
TMED4
PRR5L
DGCR6
SEC13
CREB3L1
APOO
CASZ1
MRPL22
IQCC
NXNL1
ATG4A
PLEKHA2
ADAMTSL5
A830010M20RIK
F11R
CCDC112
AATK
1810022K09RIK
TXNRD1
CH25H
4933439K11RIK
MRPL58
PLAT
ACBD4
SLC25A22
PTRH1
CCDC122
PERM1
PROCA1
FAM131A
RALGPS2
PGM3
DNAJA3
PDCD5
CCDC63
2310009B15RIK
PRR13
GM5127
MMP2
YIPF5
YIF1A
AHDC1
IFIT1BL1
3110082I17RIK
PTGER2
ZSWIM1
EEF1E1
MRPL24
LIMS2
PIK3AP1
NDUFAB1
PALM
RALGDS
PLCD1
TNIP1
COPZ1
MON1A
GRK3
TAP2
2310001H17RIK
MTG1
MOCS2
CLIC4
BLOC1S4
DEGS2
0610037L13RIK
SMARCD3
PRDX3
NXPE3
BCKDHB
GPX4
PTGR1
PEF1
FAM220A
RHBDF2
4833439L19RIK
GM13889
TLE6
ME1
TAPBPL
NDUFB10
RASSF7
SLC11A1
RAB27A
TUSC2
MIEF1
TMEM161A
SHISA4
ZFP260
PPARGC1B
RDH13
HMG20B
SNX10
MED23
PDE1B
PARP3
DAPK3
BCL2A1C
TNNT1
RNF128
WDR24
TOX4
LSM7
PDGFRB
INSIG2
9530068E07RIK
TPM1
PELO
TRIM7
ISOC2B
TMEM216
TMEM248
GPR107
TDRD7
ATF6B
NOL10
BC026585
ATAT1
CCND2
SSC5D
ZFP174
PIWIL4
AKT3
LCK
PSMD7
TMEM25
ARAF
PCBP4
FURIN
ARF4
SIRT4
CHSY1
NPHP1
RAB3D
FBXO40
RIC1
CDKN1C
HIBCH
FAM46C
SUMF2
ZFP597
TNFRSF10B
DUSP2
NAPB
RAB37
TMEM101
NLRC5
GCDH
WDFY1
RNF181
SMIM20
RANBP6
ABLIM2
CCDC181
ZCCHC10
SPAG1
WHAMM
NEURL1A
ZNHIT3
MFSD7C
MRPL38
COPS6
CCDC64
SLCO4A1
ZFP775
DDAH2
SLC25A20
HACD3
IRF5
HTR2B
B430306N03RIK
PSMD2
TTLL1
OCIAD2
B4GALT3
UNC13D
ABHD2
SERPINE2
CD36
GIPC2
CHTOP
ANGEL1
SEPN1
TSPAN17
NAPG
BTRC
EXOSC9
MCF2L
WWOX
RNF24
UTP23
YDJC
1700094D03RIK
PKIG
BAHD1
RSPH9
GFOD2
PARL
B9D1
2610524H06RIK
CPT1C
PISD
OCIAD1
MRPS23
LRRC41
CSF3R
RARG
RUSC1
FKBP14
KCTD2
ST18
PLA2G12A
TICAM1
TLE2
ZFP78
IL15
VLDLR
DPM2
SMU1
DNAL1
PDE7B
SCN1B
ZCCHC2
9130221H12RIK
KDM4B
PTDSS2
KREMEN1
TRPT1
NUDT17
RASA4
TMEM177
TSTA3
SLFN3
AXL
MED1
WDR59
FAM98A
SGK1
CYTIP
9530082P21RIK
DPH7
KIF1BP
KDM4C
MAPK9
NR6A1
TBL3
NEU3
RNF126
VASH1
PIWIL2
PBXIP1
TTC4
CEP170B
RNF34
CEP170
CEACAM19
AHRR
WIPF2
ADHFE1
ADCY2
DGKH
ABHD17A
LMTK2
BRF2
NT5DC2
TJP2
STK36
TOMM22
MYO10
TFPI
CTLA2A
ARHGAP23
YWHAZ
RCOR2
OLA1
VANGL2
GM16287
CLPB
RPL14-PS1
GTPBP3
ARAP1
TRIB3
UBE2O
CYP4F16
KPNA6
ADAP2
INTU
RPS4L
POLR2E
RNF157
AFF1
B3GNT2
TRMT10B
PTGFRN
JMJD8
NFE2
AFDN
RRP12
MEIS3
PCGF6
CACNA1B
MRGBP
EDNRB
SLC25A12
6720489N17RIK
TPM3
F830045P16RIK
MIF4GD
STAT3
MGAT1
DNAJC30
IL20RB
GTF2H4
ALPK1
SLC6A9
COPS7B
MUL1
NRD1
CHMP1A
GTPBP2
CIB2
HDAC7
SMAP1
PHC2
RNF115
WRB
RPP30
MDM4
SFN
ZDHHC8
FAM151B
OGFR
CRNKL1
FBXO44
PUS7
DEXI
WRNIP1
EFL1
RBBP9
MAST2
SMN1
MID1
ENTPD5
PEX19
ABT1
COG6
CCS
HEATR1
TRIOBP
ST6GALNAC6
USP25
LETMD1
C1QTNF6
EVI5
KIFC2
TMEM81
MAP4
TNFSF10
A530064D06RIK
NPRL2
UNC119B
EPT1
INO80B
LIMK1
LIPT1
TNFAIP6
RASGRP2
TRIM36
EXT2
NCKAP1
POLR2J
TXNRD3
BRI3
SSX2IP
THA1
SLC2A3
GNG7
MYO18A
DLG4
KBTBD7
1700030J22RIK
ZMIZ2
CHFR
AMBRA1
OSBP
AIM2
ZFP800
TLCD2
TSEN2
MSL3L2
PAPSS2
CARD6
ZFP26
RGL3
ELMO2
VAMP5
CUL5
CXX1A
RINL
SPTLC1
ASAP3
FILIP1L
RIN2
TMEM104
ZFP105
FUK
MRPL3
RHOBTB1
MINK1
BCAM
RHOF
VPS50
DYNC2H1
ZFP7
MTHFS
ANKRD55
CDC37
ZFP189
ARMC9
ZFP661
CAMSAP1
KDR
AARS2
SLC35E3
KDM5C
A1CF
CCDC189
GM6377
MLH3
PACSIN3
TRAF3IP1
MTFMT
DUSP9
EIF4G3
NDRG3
MECR
EIF3C
CSNK2A2
TMEM214
GM10863
MYBPC3
HTT
PARS2
FPGS
NAV1
GBF1
CLEC16A
CUL4B
GCNT1
BC005624
R3HCC1
TMEM231
JOSD2
MYO6
BCL9
NRADD
FAM210B
RAET1A
ADGRE4
UROD
CD22
PSD4
MED19
PPM1F
PLXNB3
ORC2
CGNL1
NT5DC3
NTN1
RCL1
ZFP950
DNAJC25
PKIB
FASTKD2
TIMM50
NUB1
SNX19
D10JHU81E
LBP
PKP3
ITGAX
SPATA13
CYLD
THEM6
CHD8
DOK4
SLC9B2
SMUG1
ALDOC
PLPP2
ELP3
CABLES2
PER2
4930486L24RIK
RBFOX2
TRMT13
MRGPRE
EXOG
ZBED5
BIK
SUOX
GPR141
SLA
APC2
GINS4
DXO
RECK
BBS1
ITM2A
MICAL3
CRTC1
ZFP318
MTOR
FCHO1
DENND1A
R3HDM2
FBXL21
TADA2B
KCNN1
USP7
RECQL5
CXXC5
ARHGEF2
DBT
KCTD21
GLTSCR1
DLG3
TMEM201
GAS7
SEC24B
H2AFY2
TUBB2B
PROX2
RNASEH2A
PADI4
ENTPD6
PARP4
UBE4B
NUDT12
ZSCAN2
TDG
ABHD4
SETDB1
SLC29A1
USP54
ACRBP
TSPAN13
ZSCAN20
ZFP940
ACAP1
FUOM
ZFP626
ADIPOR2
CCDC84
FGFRL1
PTP4A3
ADAT1
METRN
ARMC3
LAPTM4B
FKBP5
GRWD1
CTIF
CCL24
EIF3L
PQLC1
NOC4L
STBD1
GM15708
TMEM82
ZFP334
ZFP217
BOD1
OVCA2
TRIM62
EYA4
RBM28
LDLRAD3
GSTM7
ARVCF
SPARC
COL23A1
GGT5
FAAP100
ABR
OSER1
SNAPC4
PMVK
ARHGAP29
TRIM21
IQSEC2
ERCC1
MLLT3
ZEB1
4930404N11RIK
MACROD2
SPEF1
DCAF4
CD300E
IL17RD
PIK3CA
RPS6KC1
DAB2
SMPD4
MFSD4A
SCARF2
TNKS1BP1
SPECC1
TMEM86B
VARS2
CTNNBL1
ABCA5
LIX1
CARNS1
COQ8A
9430020K01RIK
ERBB3
ZFP239
CTR9
AP1B1
RBBP8
HOGA1
MAP3K15
SBK2
RCN1
MED24
GCN1L1
DOCK6
LZTS2
FADS6
ZFP119B
NIPBL
CD24A
SLC38A7
ST3GAL2
PRUNE2
ZFP939
FAM43A
ICAM2
CCDC92
ANPEP
DPH2
FAM221A
TTC13
TMOD1
FER1L5
ZFP94
ACY1
BBS9
BRD3
NECTIN4
OSBPL7
ZBTB39
DGCR2
CLEC7A
ACOT11
KIF7
ZFP850
PLPPR3
PHC1
NRCAM
DIEXF
SKIV2L
AQR
TLR9
FXYD2
ZFP119A
GSTT3
ABCG1
GPX7
CSPG4
MYPOP
COPRS
RGSL1
NRAP
NLRC3
EPG5
GM5141
PRKAB2
PHLDB1
EFNA2
PIGO
IMPDH2
OTUD6B
ANKRD46
NOX1
AMIGO3
KIF5A
SMIM24
TUBGCP6
NMB
TTLL3
HSF4
RABL2
FBXO10
HACD4
ACSS2
ACACA
ASAP2
SCRIB
BCR
MMACHC
ZFP791
OPLAH
SLC37A1
FAM149A
MYO7A
ZSCAN25
NUP43
ARID5B
LDOC1L
COL4A1
AGAP1
BCAS3
GIGYF1
SCFD2
CMKLR1
PFAS
DNAJB13
TNK2
MAP10
SYP
SLC16A7
TBC1D14
ENG
RUNDC3A
ROGDI
AK1
FARP2
EIF5A2
TAMM41
FBXW10
ADAM33
EHHADH
CCP110
VWA7
ERICH1
MARCKS
OLFML3
PTRF
ANAPC15
ZMYND8
CD34
ZFP874B
ZFHX2
TBC1D31
NCS1
NFATC1
ZFP773
CRIM1
AIPL1
LBHD1
P2RY14
SKP2
C77080
AS3MT
ST3GAL6
FGF11
BSPRY
USP49
RRAS2
PLPP7
ANKRD13B
SPATA24
FKBP9
LMO2
SHC2
PRKCG
ASIC1
PRX
ZFP385A
PGAP1
GNAT3
PLEKHG6
HDAC11
HSD17B7
MYO1D
SHC4
SLC22A18
SLC24A5
TRIP6
MSRA
ZFP959
RDH12
SVIP
4933404O12RIK
SIGIRR
FHOD3
SYCE2
COL11A2
AFAP1
SORL1
PGAM2
NID2
MDGA1
ALDH1L2
SLC45A4
MYOM1
RUNDC3B
PSD3
POMGNT2
NPL
USP2
NFATC2
CBX7
SSC4D
CHD3OS
TBC1D30
ZBTB10
SERPINF1
OSBP2
LRP4
PPFIA4
E130012A19RIK
PI16
EPB41L5
RCN3
DCBLD2
MAK
RAB38
6530402F18RIK
PPM1E
PDPR
GALR3
CMBL
CTSF
SLC13A2
AMIGO1
PRKCA
PTGER1
GRTP1
SLC7A5
SLC15A2
VWF
NEO1
WTIP
CD101
PROZ
TPBG
4921529L05RIK
CTDSP2
ZFP820
FAM222A
MAML2
ADCY3
GPR162
ASB4
CCR1L1
RGS12
CD163
MGL2
RNF122
GM1673
VSIG10L
KIF5C
IL4
PDCD4
PBX4
ZFYVE28
HTRA3
PDZK1IP1
SH2D1B1
CLSTN1
HCN2
FNDC10
MTFR2
PLEKHG5
SEZ6L2
RPGRIP1
LPAR2
GPX3
DOCK9
HEBP2
SLC6A4
MACC1
AFAP1L1
KCNB1
2700081O15RIK
LPAR5
LAMB2
PLCL1
CARD11
PIK3IP1
CARMIL1
SERPINB1A
LRRC1
CPEB1
COBLL1
GPR176
JAG2
ATP2B4
LRFN4
CD4
NGP
CX3CL1
MAMDC2
ABCA6
DNMT3B
MATK
KCNE3
ENHO
KCNJ10
SCN3B
LTF
TNS1
DGKG
TPBGL
CYP39A1
UNC5A
MRVI1
NPTXR
IL1RL1
NAT8L
KLK1B11
